# Supplementary material for: Age-Related Concentric Remodeling and Sex-Dependent Dimensional Variation in Left Ventricular Geometry: A Cardiac Magnetic Resonance Study
Source: Tomography. 2026 Jun 22;12(6):90. doi: 10.3390/tomography12060090 (PMC13306415; doi:10.3390/tomography12060090)
Supplement: Supplementary file 1 [file tomography-12-00090-s001.zip]

Archive with 1 entries (1 files):
- tomography-4238129-supplementary.pdf
